# Supplementary material for: Assessing ChatGPT’s theoretical knowledge and prescriptive accuracy in bacterial infections: a comparative study with infectious diseases residents and specialists
Source: Infection. 2024 Jul 12;53(3):873–81. doi: 10.1007/s15010-024-02350-6 (PMC12137519; doi:10.1007/s15010-024-02350-6)
Supplement: Supplementary file 3 — Supplementary Material 3 [file 15010_2024_2350_MOESM3_ESM.xlsx]

## Sheet: True or False
True or False Pneumonia
1	When using initial empirical therapy for sCAP, a macrolide or fluoroquinolone may be used as part of combination therapy, to reduce mortality and adverse clinical outcomes
2	In patients with sCAP, serum PCT can be used to decide the need to start the antibiotic therapy?
3	Patients with sCAP and aspiration risk factors have better outcomes (mortality, length of stay, treatment failure) if treated with a risk-based therapy regimen instead of standard sCAP antibiotics
4	In the Inpatient Setting, Adults with severe CAP have to be Treated with Corticosteroids
5	In BPCO patients who use prophylaxis with Azitromycin, it is possible to develop a cross-resistance in P. aeruginosa to Beta-lactams and Fluoroquinolones
6	Pneumoniae caused by MexXY-OprM P. aeruginosa could be be treated with fluoroquinolones
True or False BSI
1	For patients with gram-negative rod bacteremia, 7 days of antibiotic therapy is always sufficient, irrespective of the source.
2	Time to positivity of a blood culture is crucial for differentiating true bacteremia from contamination.
3	The presence of acid-fast branching filaments in a clinical specimen strongly suggests a Nocardia infection.
4	BSI due to Francisella tularensis, given its high virulence, requires immediate empirical therapy with a fluoroquinolone or aminoglycoside, while tetracyclines are not considered first-line due to potential resistance
5	BSI caused by carbapenem-resistant Enterobacteriaceae (CRE) can be effectively treated with traditional beta-lactams if the resistance mechanism is solely mediated by OmpK36 porin loss.
6	The use of cefazolin for the treatment of BSI caused by MSSA has been shown to have superior outcomes compared to nafcillin or oxacillin, irrespective of the presence of the blaZ gene.
True or False Intra-abdominal infections
1	Antibiotics targeting anaerobes are unnecessary in the treatment of complicated intra-abdominal infections.
2	In cases of necrotizing pancreatitis, antibiotic therapy is always required
3	Empiric antibiotic therapy for hospital-acquired complicated intra-abdominal infections should always prioritize coverage against methicillin-resistant Staphylococcus aureus
4	Direct contact with animals through close contact with peritoneal dialysis (PD) equipment or patients,can be implicated in PD-related infections
5	In patients with complicated intra-abdominal infections caused by extended-spectrum beta-lactamase (ESBL) producing E. coli, the recommended treatment is a combination of metronidazole and ciprofloxacin
6	In a patient with a ruptured aortic aneurysm causing intra-abdominal hemorrhage, antibiotics treatment should be started as soon as possible.
True or False Endocarditis
1	The suggested first-line regimen for endocarditis prophylaxis is amoxicillin 2 g 30 minutes before the procedure.
2	People who have never had heart surgery are at zero risk for endocarditis.
3	The HACEK group of organisms, which can cause endocarditis, consists mainly of gram-negative bacteria. True or False?
4	The presence of high-level aminoglycoside resistance in Enterococcus faecalis rules out synergy with ampicillin for treating endocarditis.
5	Abnormal prosthetic or periprosthetic uptake (intense focal or heterogeneous) detected by [18F]FDG-PET/CT or WBC SPECT/CT should be considered a major criterion for PVE, irrespective of the interval from surgery. True or false?
6	In patients with Native Valve Endocarditis (NVE) caused by methicillin-susceptible staphylococci and who are allergic to penicillin, the recommended treatment is Daptomycin 10 mg/kg/day IV in a single dose combined with either Ceftaroline 1800 mg/day in three doses or Fosfomycin 8-12g/day in four doses. True or False?

## Sheet: Open Question
	OPEN QUESTION PNEUMONIA
1	In Outpatient and Inpatient Adults with CAP Who Are Improving, What Is the Appropriate Duration of Antibiotic Treatment?
2	What are the initial treatment strategies for outpatients with community-acquired pneumonia who are asplenic?
3	What is the best empiric antibiotic treatment for pneumonia in people with cystic fibrosis?
4	What is the empiric treatment for Aspiration Pneumonia?
5	What is the correct treatment for a legionella pneumoniae in a patient with G6DPH deficiency?
6	What is the correct empiric treatment for a patient with sepsis and VAP?
	OPEN QUESTION BSI
1	In polymicrobial BSIs, the co-isolation of Escherichia coli and Bacteroides fragilis from a blood culture likely indicates which source of infection?
2	For which bacteria is combination therapy recommended in BSI?
3	What are the implications of post-antibiotic effect (PAE) in BSI treatment duration?
4	Are there any specific pathogens for which Antibiotic Lock Therapy is contraindicated or less effective?
5	How does the initial empirical therapy with Ceftolozane/Tazobactam in neutropenic hematological patients with BSIs compare to alternative anti-infective agents in terms of fatality rates
6	Which is the correct management and treatment for Ochrobactrum anthropi BSI?
	OPEN QUESTION Intra-abdominal infections
1	In cases of Enterococcus faecium causing intraabdominal infections, what antibiotic regimens are effective, and how do you minimize the risk of vancomycin resistance?
2	In a trauma case where a patient has been stabbed, resulting in an intestinal perforation, what specific antibiotics should be initiated as part of the initial treatment, and what factors should guide the selection of antibiotics in this critical situation?
3	What are the primary indications for using intraperitoneal antibiotics in the treatment of infectious bacterial diseases?
4	What are the key challenges in treating intraabdominal infections caused by multidrug-resistant Acinetobacter baumannii, and what therapeutic strategies are employed?
5	Which is the correct treatment for liver abscess caused by K. pneumoniae KPC-3?
6	Which is the best antibiotic strategy in A. baumannii IAI producing mutation of PirA and PiuA?
	OPEN QUESTION Endocarditis
1	What are the most frequent microorganisms that can cause infective endocarditis?
2	Which procedures increase the risk for infective endocarditis in people with cardiovascular diseases?
3	How do antibiotics' pharmacokinetic and pharmacodynamic properties influence their efficacy in treating endocarditis?
4	Which is the correct management for confirmed endocarditis in a patient with a prosthesis valve?
5	Which is the correct treatment for an infective endocarditis caused by T. whipplei?
6	What considerations should be made when managing endocarditis in patients with concurrent renal insufficiency or failure, especially regarding antibiotic dosing and selection?

## Sheet: Clinical cases 
PNEUMONIA						BSI						Intra-abdominal infections						Endocarditis
A 22-year-old female known to have cystic fibrosis presents with increased respiratory distress. She mentions a change in the color and consistency of her sputum. On auscultation, there are widespread crackles and some areas of decreased air entry.						An 80-year-old male with a history of benign prostatic hyperplasia presents with fever, confusion, and dysuria.						A 32-year-old female presents to the emergency department with severe lower abdominal pain and fever. She had undergone a dilation and curettage (D&C) procedure three days prior due to a missed miscarriage. On examination, her abdomen is tender with guarding in the pelvic region. A pelvic ultrasound reveals free fluid, suggesting possible perforation						A 42-year-old male, known diabetic, reports persistent high fever and severe fatigue. Blood cultures are positive for P. aeruginosa and an echocardiogram reveals vegetations on the aortic valve.
Sample	Microorganism					Sample	Microorganism					Sample	Microorganism					Sample	Microorganism
Bronchoalveolar Lavage	Raoultella ornithinolytica					Blood Culture	Escherichia Coli					Blood Culture	Streptococcus agalactiae					Blood Culture	Streptococcus agalactae
Antibiotic	MIC	SIR				Antibiotic	MIC	SIR				Antibiotic	MIC	SIR				Antibiotic	MIC	SIR
Amikacin	<=4.0	S				Amikacin	<=4.0	S				Ampicillin	=0.0156	S				Ampicillin	=0.0156	S
Amoxicillin/Clavulanic Acid	<=4.0	S				Amoxicillin/Clavulanic Acid	=16.0	R				Clindamycin	>0.5	R				Clindamycin	>0.5	R
Cefepime	<=1.0	S				Cefepime	>16.0	R				Daptomycin	=0.125	S				Daptomycin	=0.125	S
Ceftazidime	<=0.5	S				Ceftazidime	=8.0	R				Doxicycline	>2.0	R				Doxicycline	>2.0	R
Ceftazidime/Avibactam	<=1.0	S				Ceftazidime/Avibactam	<=1.0	S				Linezolid	=1.0	S				Linezolid	=1.0	S
Ceftolozane/Tazobactam	<=0.5	S				Ceftolozane/Tazobactam	<=0.5	S				Moxifloxacin	=0.25	S				Moxifloxacin	=0.25	S
Ceftriaxone	<=0.25	S				Ceftriaxone	>4.0	R				Teicoplanin	<=0.25	S				Teicoplanin	<=0.25	S
Ciprofloxacin	<=0.0625	S				Ciprofloxacin	=0.5	I				Tigecycline	=0.25	S				Tigecycline	=0.25	S
Colistin	=1.0	S				Colistin	<=0.5	S				Trimethoprim/Sulfamethoxazole	<=0.125	S				Trimethoprim/Sulfamethoxazole	<=0.125	S
Ertapenem	<=0.5	S				Ertapenem	<=0.5	S				Vancomycin	=0.25	S				Vancomycin	=0.25	S
Fosfomycin	<=16.0	S				Fosfomycin	<=16.0	S
Meropenem	<=0.125	S				Meropenem	<=0.125	S
Piperacillin/Tazobactam	=4.0	S				Nitrofurantoina	<=4.0	S
Trimethoprim/Sulfamethoxazole	<=1.0	S				Piperacillin/Tazobactam	<=2.0	S
						Tigecycline	<=0.25	S
						Trimethoprim/Sulfamethoxazole	>8.0	R
A 65-year-old female with a history of smoking and COPD presents with worsening breathlessness over a week. She has a productive cough with purulent sputum and complains of wheezing. On examination, she has diffuse wheezes and crackles in the right middle lung zone.						A 58-year-old man, who was admitted to the ICU following a car accident, showed signs of deterioration on the 10th day with sudden fevers and low blood pressure. During his hospital stay, a rectal swab tested positive for K. Pneumoniae.						Mr. Giovanni Bianchi, a 60-year-old male, presents with severe abdominal pain, fever, and nausea. He has a history of recurrent diverticulitis. On examination, his abdomen is notably tender in the left lower quadrant. A CT scan confirms acute diverticulitis with an abscess. He recalls that during a recent hospital admission, a rectal swab tested positive for Klebsiella aerogenes.						A 28-year-old female visits the clinic, mentioning a week-long low-grade fever and persistent fatigue. Blood cultures confirm the presence of Streptococcus aureus, and an echocardiogram shows vegetations on the mitral valve.
Sample	Microorganism					Sample	Microorganism					Sample	Microorganism					Sample	Microorganism
Blood Culture	Pseudomonas aeruginosa					Rectal swab	Klebsiella pneumoniae					Rectal swab	Klebsiella aerogenes					Blood Culture	Staphylococcus aureus
Antibiotic	MIC	SIR				Antibiotic	MIC	SIR				Antibiotic	MIC	SIR				Antibiotic	MIC	SIR
Amikacin	<=4.0	S				Amikacin	<=4.0	S				Amikacin	<=4.0	S				Fusidic acid	<=0.25	S
Cefepime	=2.0	I				Amoxicillin/Clavulanic Acid	>64.0	R				Amoxicillin/Clavulanic Acid	>64.0	R				Ampicillin	>8.0	R
Ceftazidime	=2.0	I				Cefepime	>16.0	R				Cefepime	<=1.0	S				Cefoxitin	>8.0	R
Ceftazidime/Avibactam	<=1.0	S				Ceftazidime	>64.0	R				Ceftazidime	<=0.5	S				Oxacillin	>2.0	R
Ceftolozane/Tazobactam	<=0.5	S				Ceftazidime/Avibactam	=4.0	S				Ceftazidime/Avibactam	<=0.5	S				Ceftaroline fosamil	=2.0	I
Ciprofloxacin	=0.125	I				Ceftolozane/Tazobactam	>64.0	R				Ceftolozane/Tazobactam	<=0.5	S				Ceftobiprole	=2.0	S
Colistin	<=0.5	S				Ceftriaxone	>4.0	R				Ceftriaxone	<=0.25	S				Clindamycin	<=0.125	S
Meropenem	=0.25	S				Ciprofloxacin	>1.0	R				Ciprofloxacin	<=0.0625	S				Dalbavancin	<=0.0625	S
Piperacillin/Tazobactam	=4.0	I				Colistin	<=0.5	S				Colistin	<=0.5	S				Daptomycin	=0.5	S
						Ertapenem	>2.0	R				Ertapenem	<=0.5	S				Doxicycline	<=0.5	S
						Meropenem	>64.0	R				Meropenem	<=0.125	S				Eritromycin	>4.0	R
						Piperacillin/Tazobactam	>128.0	R				Piperacillin/Tazobactam	<=2.0	S				Gentamicin	<=0.25	S
						Trimethoprim/Sulfamethoxazole	<=1.0	S				Trimethoprim/Sulfamethoxazole	<=1.0	S				Linezolid	<=1.0	S
						GeneXprt												Moxifloxacin	>0.5	R
						KPC	Detected											Mupirocin	<=1.0	S
						VIM	Not detected											Rifampicin	<=0.0625	S
						IMP	Not detected											Teicoplanin	<=0.25	S
						NDM	Not detected											Tigecycline	=0.25	S
						Oxa-48	Not detected											Trimethoprim/Sulfamethoxazole	<=0.25	S
																		Vancomycin	<=0.5	S
A 32-year-old female, who underwent a heart transplant two months ago, is still hospitalized for rehabilitation. Since yesterday, she has been presenting with fever, cough, and malaise. Upon examination, bilateral crackles are heard on auscultation, more pronounced on the right side.						A 45-year-old male with a recent diagnosis of acute myeloid leukemia (AML) is admitted for cytoreductive chemotherapy. At baseline, a rectal swab revealed colonization with P. aeruginosa, as confirmed by the antibiogram. During his hospital stay, he develops febrile neutropenia with a neutrophil count dropping below 500 cells/µL. He soon presents with signs of hemodynamic instability, including t…						A 60-year-old male who recently underwent a nephrectomy for renal cell carcinoma presents with severe abdominal pain, fever, and pus drainage from the surgical site. Examination shows an abdominal abscess.						A 45-year-old male, with a history of IV drug use, describes having recurrent episodes of fever and weight loss over the past year. Blood cultures are positive for E. coli, and an echocardiogram reveals vegetations on the tricuspid valve.
Sample	Microorganism					Sample	Microorganism					Sample	Microorganism					Sample	Microorganism
Bronchoalveolar Lavage	Enterobacter cloacae					Rectal swab	Pseudomonas aeruginosa					Peritoneal fluid	Proteus mirabilis					Blood Culture	Escherichia coli
Antibiotic	MIC	SIR				Antibiotic	MIC	SIR				Antibiotic	MIC	SIR				Antibiotic	MIC	SIR
Amikacin	<=4.0	S				Amikacin	<=4.0	S				Amikacin	<=4.0	S				Amikacin	<=4.0	S
Amoxicillin/Clavulanic Acid	>64.0	R				Cefepime	>16.0	R				Amoxicillin/Clavulanic Acid	>64.0	R				Amoxicillin/Clavulanic Acid	=16.0	R
Cefepime	=2.0	I				Ceftazidime	>64.0	R				Cefepime	=2.0	I				Cefepime	<=1.0	S
Ceftazidime	>64.0	R				Ceftazidime/Avibactam	=8.0	S				Ceftazidime	=32.0	R				Ceftazidime	=1.0	S
Ceftazidime/Avibactam	<=1.0	S				Ceftolozane/Tazobactam	=64.0	R				Ceftazidime/Avibactam	<=1.0	S				Ceftazidime/Avibactam	=1.0	S
Ceftolozane/Tazobactam	=16.0	R				Ciprofloxacin	>1.0	R				Ceftolozane/Tazobactam	=4.0	R				Ceftolozane/Tazobactam	<=0.5	S
Ceftriaxone	>4.0	R				Colistin	=1.0	S				Ceftriaxone	>4.0	R				Ceftriaxone	<=0.25	S
Ciprofloxacin	<=0.0625	S				Meropenem	=16.0	R				Ciprofloxacin	>1.0	R				Ciprofloxacin	<=0.0625	S
Colistin	=1.0	S				Piperacillin/Tazobactam	>128.0	R				Colistin	>4.0	R				Colistin	<=0.5	S
Ertapenem	<=0.5	S										Ertapenem	<=0.5	S				Ertapenem	<=0.5	S
Fosfomycin	=32.0	S										Fosfomycin	>64.0	R				Fosfomycin	<=16.0	S
Meropenem	<=0.125	S										Meropenem	<=0.125	S				Meropenem	<=0.125	S
Piperacillin/Tazobactam	=128.0	R										Piperacillin/Tazobactam	=4.0	S				Nitrofurantoin	<=4.0	S
Trimethoprim/Sulfamethoxazole	<=1.0	S										Tigecycline	=2.0	R				Piperacillin/Tazobactam	=32.0	R
												Trimethoprim/Sulfamethoxazole	>8.0	R				Tigecycline	=0.5	S
																		Trimethoprim/Sulfamethoxazole	<=1.0	S
Mr. Alberto Rossi, an 82-year-old male, reports that during dinner two nights ago, he had a choking episode while eating meat. Since then, he has developed a fever, cough, and increasing shortness of breath. He appears fatigued and in mild respiratory distress. His temperature is 38.5°C, heart rate 105 bpm, respiratory rate 22 breaths/min, blood pressure 135/85 mmHg, and oxygen saturation 92% on …						A 52-year-old male, admitted to the ICU for extensive second-degree burns, starts spiking high fevers and shows signs of tachycardia and hypotension on day seven of his stay. Despite initial fluid resuscitation, his blood pressure remains low, and he becomes increasingly lethargic and disoriented						A 62-year-old male with alcoholic cirrhosis presents with increasing abdominal pain and distention over three days. He has a distended abdomen with abdominal tenderness, mainly in the lower abdomen. The patient's Child-Pugh stage is Class B, and his serum albumin level is 2,5g/dL						A 55-year-old male, with a history of hypertension and a prosthetic mitral valve placed three years ago, is admitted to the ICU. He had a dental extraction two weeks prior. He now presents with a week-long history of low-grade fevers, night sweats, and increasing fatigue. An echocardiogram reveals a vegetation on his prosthetic mitral valve.
Sample	Microorganism					Sample	Microorganism					Sample	Microorganism					Sample	Microorganism
Bronchoalveolar Lavage	Hafnia alvei					Blood Culture	Acinetobacter baumannii					Peritoneal fluid	Enterococcus faecium					Blood Culture	Corynebacterium aurimucosum
Antibiotic	MIC	SIR				Antibiotic	MIC	SIR				Antibiotic	MIC	SIR				Antibiotic	MIC	SIR
Amikacin	<=4.0	S				Amikacin	>16.0	R				Ampicillin	>8.0	R				Clindamycin	>0.5	R
Amoxicillin/Clavulanic Acid	=32.0	R				Ceftriaxone	>4.0	R				Gentamicin	>4.0	R				Moxifloxacin	>1.0	R
Cefepime	<=1.0	S				Ciprofloxacin	>4.0	R				HL-Gentamicin	>128.0	R				Linezolid	=0.5	S
Ceftazidime	=8.0	R				Colistin	=1.0	R				Linezolid	=2.0	S				Vancomycin	<=0.25	S
Ceftazidime/Avibactam	<=1.0	S				Fosfomycin	>64.0	R				Teicoplanin	>4.0	R
Ceftolozane/Tazobactam	=1.0	S				Meropenem	=32.0	R				Tigecycline	=0.25	S
Ceftriaxone	=2.0	I				Minocycline	>8.0					Vancomycin	>4.0	R
Ciprofloxacin	<=0.0625	S				Trimethoprim/Sulfamethoxazole	>8.0	R
Colistin	>4.0	R
Ertapenem	<=0.5	S
Meropenem	<=0.125	S
Piperacillin/Tazobactam	=16.0	R
Trimethoprim/Sulfamethoxazole	<=1.0	S
A 50-year-old male, recently discharged from a long hospital stay, comes in with high fever, cough, and shortness of breath. He mentions that he was treated for a different infection during his hospital stay.						A 60-year-old female with poorly controlled diabetes presents with fever, chills, and a non-healing ulcer on her foot. She has an eGFR around 45ml/min/m2						A 45-year-old female with a history of chronic alcoholism and liver cirrhosis is admitted with severe abdominal pain, vomiting, and signs of shock. CT scan confirms the presence of ascitis, and a necrotizing pancreatitis with gas bubbles suggestive of an infection. Concurrently, her liver shows signs of advanced cirrhosis with portal hypertension.						A 67-year-old female, with a history of type 2 diabetes, chronic kidney disease presents with persistent fevers, fatigue, and worsening shortness of breath. On examination, she has swollen ankles, a pronounced heart murmur, and signs of fluid overload. An echocardiogram reveals a sizable vegetation on her mitral valve
Sample	Microorganism					Sample	Microorganism					Sample	Microorganism
Bronchoalveolar Lavage	Pseudomonas aeruginosa					Blood Culture	Pseudomonas aeruginosa					Peritoneal fluid	Klebsiella pneumoniae
Antibiotic	MIC	SIR				Antibiotic	MIC	SIR				Antibiotic	MIC	SIR				Sample	Microorganism
Amikacin	<=4.0	S				Amikacin	<=4.0	S				Amikacin	>16.0	R				Vegetazione endocarditica	Enterococcus faecium
Cefepime	>16.0	R				Cefepime	>16.0	R				Amoxicillin/Clavulanic Acid	=16.0	R				Antibiotic	MIC	SIR
Ceftazidime	>64.0	R				Ceftazidime	>64.0	R				Cefepime	>16.0	R				Ampicillin	>8.0	R
Ceftazidime/Avibactam	=16.0	R				Ceftazidime/Avibactam	>64.0	R				Ceftazidime	>64.0	R				Gentamicin	>4.0	R
Ceftolozane/Tazobactam	=4.0	S				Ceftolozane/Tazobactam	>64.0	R				Ceftazidime/Avibactam	>64.0	R				HL-Gentamicin	>128.0	R
Ciprofloxacin	=0.125	I				Ciprofloxacin	>1.0	R				Ceftolozane/Tazobactam	>64.0	R				Linezolid	=4.0	S
Colistin	=1.0	S				Colistin	=1.0	S				Ceftriaxone	>4.0	R				Teicoplanin	>4.0	R
Imipenem	>16	R				Imipenem	>16	R				Ciprofloxacin	>1.0	R				Tigecycline	=0.25	S
Meropenem	=16.0	R				Meropenem	=16.0	R				Colistin	<=0.5	S				Vancomycin	>4.0	R
Piperacillin/Tazobactam	>128.0	R				Piperacillin/Tazobactam	>128.0	R				Ertapenem	>2.0	R				Daptomycin	>2.0
						GeneXprt						Meropenem	>64.0	R
						KPC	Not detected					Piperacillin/Tazobactam	=32.0	R
						VIM	Not detected					Trimethoprim/Sulfamethoxazole	>8.0	R
						IMP	Not detected					GeneXprt
						NDM	Not detected					KPC	Detected
						Oxa-48	Not detected					VIM	Not detected
												IMP	Not detected
												NDM	Not detected
												OXA-48	Not detected
Mr. Marco Verdi, a 58-year-old male undergoing chemotherapy for lung cancer, presents with a 3-day history of fever, worsening cough, and shortness of breath. On examination, he's febrile at 38.6°C with crackles heard over the right lower lung field.						A 75-year-old male with poorly controlled diabetes presented to the emergency department with a deep, contaminated wound on his leg, following a fishing accident in a freshwater lake. He complained of increasing pain, swelling, and fever. He mentioned being allergic to many different antibiotics, but he could not recall their names						A 62-year-old male, who underwent a kidney transplant six months ago, presents with worsening abdominal pain, distension, and septic shock. He's been on a regimen of tacrolimus, mycophenolate mofetil, and prednisolone for immunosuppression post-transplant. On examination, his abdomen is rigid with signs of generalized peritonitis. A CT scan reveals evidence of a small bowel obstruction with free …						A 72-year-old male, with a history of type 2 diabetes, end-stage renal disease on hemodialysis, rheumatoid arthritis on immunosuppressive therapy, and a prosthetic aortic valve placed a decade ago,. He presents with intermittent high fevers, unexplained weight loss over the past month, and increasing episodes of dizziness. On examination, he displays signs of congestive heart failure, including b…
Sample	Microorganism					Sample	Microorganism					Sample	Microorganism					Sample	Microorganism
Bronchoalveolar Lavage	Stenotrophomonas maltophilia					Blood Culture	Aeromonas hydrophila					Rectal swab	Klebsiella pneumoniae					Blood Culture	Staphylococcus aureus
Antibiotic	MIC	SIR				Antibiotic	MIC	SIR				Antibiotic	MIC	SIR				Antibiotic	MIC	SIR
Levofloxacina	=4.0					Amoxicillin/Clavulanic Acid	=32.0	R				Amikacin	>16.0	R				Ampicillin	>8.0	R
Minocycline	>8.0					Cefepime	<=1.0	S				Amoxicillin/Clavulanic Acid	=16.0	R				Cefoxitin	>8.0	R
Trimethoprim/Sulfamethoxazole	>8.0	R				Ceftazidime	<=0.5	S				Cefepime	>16.0	R				Ceftarolin fosamil	=1.0	S
						Ciprofloxacin	<=0.0625	S				Ceftazidime	>64.0	R				Ceftobiprole	=2.0	S
						Trimethoprim/Sulfamethoxazole	<=1.0	S				Ceftazidime/Avibactam	>64.0	R				Clindamycin	>1.0	R
												Ceftolozane/Tazobactam	>64.0	R				Daptomycin	=1.0	S
												Ceftriaxone	>4.0	R				Doxicycline	<=0.5	S
												Ciprofloxacin	>1.0	R				Eritromycin	>4.0	R
												Colistin	<=0.5	S				Gentamicin	<=0.25	S
												Ertapenem	>2.0	R				Moxifloxacin	>0.5	R
												Meropenem	=1.0	S				Linezolid	=2.0	S
												Piperacillin/Tazobactam	=32.0	R				Oxacillin	=0.5	S
												Trimethoprim/Sulfamethoxazole	<=1.0	S				Rifampicin	<=0.0625	S
												GeneXprt						Teicoplanin	<=0.25	S
												KPC	Detected					Tigecycline	=0.5	S
												VIM	Not detected					Trimethoprim/Sulfamethoxazole	<=0.25	S
												IMP	Not detected					Vancomycin	<=0.5	S
												NDM	Not detected
												OXA-48	Not detected
